# Supplementary material for: All-in-One Process for Mass Production of Membrane-Type Carbon Aerogel Electrodes for Solid-State Rechargeable Zinc-Air Batteries
Source: Membranes (Basel). 2022 Dec 8;12(12):1243. doi: 10.3390/membranes12121243 (PMC9785701; doi:10.3390/membranes12121243)
Supplement: Supplementary file 1 [file membranes-12-01243-s001.zip]

Archive with 1 entries (1 files):
- membranes-2047982-supplementary.pdf
